# Supplementary material for: Human Umbilical Vein Endothelial Cells Form a Network on a Hyaluronic Acid/Gelatin Composite Hydrogel Moderately Crosslinked and Degraded by Hydrogen Peroxide
Source: Polymers (Basel). 2022 Nov 20;14(22):5034. doi: 10.3390/polym14225034 (PMC9696239; doi:10.3390/polym14225034)
Supplement: Supplementary file 1 [file polymers-14-05034-s001.zip]

Archive with 1 entries (1 files):
- polymers-2029027-supplementary.pdf
